# Supplementary material for: Leucine rich repeat kinase 2 (LRRK2) GLY2019SER mutation is absent in a second cohort of Nigerian Africans with Parkinson disease
Source: PLoS One. 2018 Dec 3;13(12):e0207984. doi: 10.1371/journal.pone.0207984 (PMC6277104; doi:10.1371/journal.pone.0207984)
Supplement: S1 File — (XLSX) [file pone.0207984.s001.xlsx]

## Sheet: PD Nigeria LRRK2 minimal datase
Category	Age at study	Gender	Duration PD (Month)	Family history of PD or Tremor	Age at onset	Young onset at or under 50 y	Young onset at or under 40y	Hoehn and Yahr	LRRK2G2019S Genotype
PD	65	Female	48	No	61	No	No	2	GG
PD	75	Male	41	No	72	No	No	4	GG
PD	57	Male	25	No	55	No	No	1	GG
PD	39	Male	14	No	37	Yes	Yes	2	GG
PD	58	Female	96	No	51	No	No	2	GG
PD	55	Male	48	No	51	No	No	2	GG
PD	57	Male	48	Yes	53	No	No	2	GG
PD	47	Male	48	Yes	43	Yes	No	2	GG
PD	74	Male	168	No	60	No	No	4	GG
PD	66	Male	36	No	63	No	No	2	GG
PD	81	Male	36	No	80	No	No	2	GG
PD	64	Male	24	No	62	No	No	3	GG
PD	46	Male	42	No	43	Yes	No	2	GG
PD	62	Male	42	No	59	No	No	2	GG
PD	65	Male	122	No	54	No	No	2	GG
PD	58	Female	60	No	54	No	No	2	GG
PD	55	Male	72	Yes	50	Yes	No	2	GG
PD	72	Male	48	No	69	Yes	No	2	GG
PD	62	Female	72	No	56	No	No	3	GG
PD	69	Female	84	No	62	No	No	2	GG
PD	66	Male	36	No	60	No	No	2	GG
PD	56	Female	60	Yes	52	No	No	2	GG
PD	66	Female	48	No	63	No	No	2	GG
PD	50	Female	41	No	48	Yes	No	3	GG
PD	68	Male	72	Yes	63	No	No	3	GG
PD	72	Female	44	No	70	No	No	3	GG
PD	74	Male	60	No	69	No	No	2	GG
PD	47	Female	24	No	45	Yes	No	2	GG
PD	53	Male	108	Yes	45	Yes	No	3	GG
PD	54	Male	12	No	53	No	No	2	GG
PD	61	Male	108	No	52	No	No	2	GG
PD	62	Male	36	Yes	58	No	No	2	GG
PD	53	Male	154	No	40	Yes	Yes	4	GG
PD	48	Male	96	No	42	Yes	No	2	GG
PD	62	Female	48	No	59	No	No	3	GG
PD	76	Female	60	No	72	No	No	4	GG
PD	73	Male	60	No	68	No	No	2	GG
PD	73	Female	168	No	59	No	No	4	GG
PD	64	Male	23	No	63	No	No	3	GG
PD	49	Male	59	No	44	Yes	No	2	GG
PD	36	Male	43	No	33	Yes	Yes	2	GG
PD	75	Female	68	No	70	No	No	3	GG
PD	71	Male	84	Yes	63	No	No	3	GG
PD	69	Male	122	No	57	No	No	5	GG
PD	62	Male	156	No	48	Yes	No	2	GG
PD	68	Male	60	No	63	No	No	2	GG
PD	79	Male	90	No	69	No	No	2	GG
PD	81	Male	126	No	71	No	No	4	GG
PD	67	Male	37	No	64	No	No	2	GG
PD	70	Male	72	Yes	65	No	No	3	GG
PD	53	Male	113	Yes	44	Yes	No	2	GG
PD	52	Male	52	No	48	Yes	No	3	GG
PD	66	Male	24	No	66	No	No	2	GG
PD	58	Male	38	No	55	No	No	2	GG
PD	67	Female	101	No	61	No	No	2	GG
PD	62	Male	64	No	56	No	No	3	GG
PD	65	Male	118	No	56	No	No	3	GG
PD	64	Female	48	No	61	No	No	2	GG
PD	74	Female	48	No	71	No	No	2	GG
PD	48	Male	72	Yes	43	Yes	No	2	GG
PD	75	Female	144	No	63	No	No	4	GG
PD	69	Male	72	No	64	No	No	2	GG
PD	54	Male	84	No	47	Yes	No	2	GG
PD	76	Female	24	No	75	No	No	3	GG
PD	45	Male	84	No	39	Yes	Yes	2	GG
PD	76	Male	36	No	74	No	No	3	GG
PD	76	Male	36	No	73	No	No	2	GG
PD	44	Male	24	No	40	Yes	Yes	3	GG
PD	48	Female	48	No	44	Yes	No	3	GG
PD	64	Male	84	Yes	58	No	No	2	GG
PD	68	Male	60	No	64	No	No	3	GG
PD	55	Female	84	No	48	Yes	No	2	GG
PD	53	Male	48	No	50	Yes	No	2	GG
PD	69	Male	60	No	63	No	No	3	GG
PD	68	Male	48	No	65	No	No	2	GG
PD	66	Male	36	No	63	No	No	2	GG
PD	66	Male	48	No	61	No	No	2	GG
PD	81	Female	112	No	71	No	No	4	GG
PD	61	Male	24	No	59	No	No	2	GG
PD	69	Male	36	No	67	No	No	3	GG
PD	59	Female	27	No	57	No	No	1	GG
PD	79	Female	27	No	77	No	No	3	GG
PD	66	Male	47	No	62	No	No	2	GG
PD	70	Male	41	Yes	66	No	No	2	GG
PD	63	Male	64	No	58	No	No	3	GG
PD	71	Male	32	No	69	No	No	3	GG
PD	50	Male	10	Yes	49	Yes	No	1	GG
PD	72	Male	64	No	67	No	No	3	GG
PD	45	Male	68	No	40	Yes	Yes	2	GG
PD	65	Male	39	No	62	No	No	3	GG
PD	62	Female	47	No	59	No	No	3	GG
PD	48	Male	97	Yes	40	Yes	Yes	2	GG
PD	64	Male	49	No	60	No	No	3	GG
PD	69	Male	36	No	66	No	No	3	GG
PD	61	Female	24	No	59	No	No	2	GG
PD	48	Male	6	No	47	Yes	No	1	GG
PD	51	Male	64	No	46	Yes	No	1	GG
PD	69	Male	100	No	61	No	No	3	GG
PD	57	Male	100	Yes	55	No	No	2	GG
PD	48	Male	91	Yes	41	Yes	No	3	GG
PD	63	Male	29	No	60	No	No	2	GG
PD	62	Male	24	No	54	No	No	2	GG
PD	71	Female	120	No	60	No	No	2	GG
PD	56	Female	11	Yes	54	No	No	1	GG
PD	51	Female	24	No	47	Yes	No	2	GG
PD	67	Female	48	No	63	No	No	2	GG
PD	69	Male	88	No	61	No	No	3	GG
PD	62	Male	15	No	57	No	No	2	GG
PD	48	Male	6	No	47	Yes	No	3	GG
PD	57	Male	24	No	54	No	No	2	GG
PD	72	Male	24	No	70	No	No	2	GG
PD	43	Male	36	No	38	Yes	Yes	2	GG
PD	58	Male	24	No	54	No	No	2	GG
PD	72	Male	60	No	63	No	No	2	GG
PD	45	Male	36	No	41	Yes	No	1	GG
PD	57	Male	6	No	55	No	No	3	GG
PD	65	Male	45	Yes	61	No	No	2	GG
PD	70	Male	31	No	67	No	No	2	GG
PD	51	Female	41	No	46	Yes	No	2	GG
PD	55	Male	11	Yes	53	No	No	3	GG
PD	67	Male	72	No	62	No	No	3	GG
PD	57	Male	24	No	54	No	No	2	GG
PD	52	Male	7	No	51	No	No	2	GG
PD	65	Male	53	No	61	No	No	2	GG
PD	49	Female	48	No	45	Yes	No	2	GG
PD	70	Female	54	No	68	No	No	3	GG
Control	62	Male	#NULL!		#NULL!			#NULL!	GG
Control	47	Male	#NULL!		#NULL!			#NULL!	GG
Control	73	Male	#NULL!		#NULL!			#NULL!	GG
Control	71	Male	#NULL!		#NULL!			#NULL!	GG
Control	67	Female	#NULL!		#NULL!			#NULL!	GG
Control	75	Male	#NULL!		#NULL!			#NULL!	GG
Control	70	Female	#NULL!		#NULL!			#NULL!	GG
Control	67	Male	#NULL!		#NULL!			#NULL!	GG
Control	65	Female	#NULL!		#NULL!			#NULL!	GG
Control	79	Male	#NULL!		#NULL!			#NULL!	GG
Control	64	Male	#NULL!		#NULL!			#NULL!	GG
Control	72	Male	#NULL!		#NULL!			#NULL!	GG
Control	68	Female	#NULL!		#NULL!			#NULL!	GG
Control	80	Male	#NULL!		#NULL!			#NULL!	GG
Control	80	Male	#NULL!		#NULL!			#NULL!	GG
Control	80	Female	#NULL!		#NULL!			#NULL!	GG
Control	79	Male	#NULL!		#NULL!			#NULL!	GG
Control	69	Male	#NULL!		#NULL!			#NULL!	GG
Control	70	Female	#NULL!		#NULL!			#NULL!	GG
Control	61	Female	#NULL!		#NULL!			#NULL!	GG
Control	66	Female	#NULL!		#NULL!			#NULL!	GG
Control	49	Female	#NULL!		#NULL!			#NULL!	GG
Control	69	Female	#NULL!		#NULL!			#NULL!	GG
Control	71	Male	#NULL!		#NULL!			#NULL!	GG
Control	68	Female	#NULL!		#NULL!			#NULL!	GG
Control	68	Male	#NULL!		#NULL!			#NULL!	GG
Control	67	Female	#NULL!		#NULL!			#NULL!	GG
Control	63	Male	#NULL!		#NULL!			#NULL!	GG
Control	73	Male	#NULL!		#NULL!			#NULL!	GG
Control	67	Male	#NULL!		#NULL!			#NULL!	GG
Control	58	Female	#NULL!		#NULL!			#NULL!	GG
Control	63	Male	#NULL!		#NULL!			#NULL!	GG
Control	60	Female	#NULL!		#NULL!			#NULL!	GG
Control	62	Male	#NULL!		#NULL!			#NULL!	GG
Control	64	Male	#NULL!		#NULL!			#NULL!	GG
Control	63	Male	#NULL!		#NULL!			#NULL!	GG
Control	69	Male	#NULL!		#NULL!			#NULL!	GG
Control	64	Female	#NULL!		#NULL!			#NULL!	GG
Control	62	Male	#NULL!		#NULL!			#NULL!	GG
Control	41	Male	#NULL!		#NULL!			#NULL!	GG
Control	62	Male	#NULL!		#NULL!			#NULL!	GG
Control	71	Male	#NULL!		#NULL!			#NULL!	GG
Control	63	Male	#NULL!		#NULL!			#NULL!	GG
Control	47	Male	#NULL!		#NULL!			#NULL!	GG
Control	47	Male	#NULL!		#NULL!			#NULL!	GG
Control	61	Male	#NULL!		#NULL!			#NULL!	GG
Control	59	Female	#NULL!		#NULL!			#NULL!	GG
Control	62	Male	#NULL!		#NULL!			#NULL!	GG
Control	63	Female	#NULL!		#NULL!			#NULL!	GG
Control	57	Female	#NULL!		#NULL!			#NULL!	GG
Control	52	Male	#NULL!		#NULL!			#NULL!	GG
Control	52	Female	#NULL!		#NULL!			#NULL!	GG
Control	64	Male	#NULL!		#NULL!			#NULL!	GG
Control	60	Female	#NULL!		#NULL!			#NULL!	GG
